# Supplementary material for: Interplay of Oxidative Stress, Inflammation, and Autophagy in RAW 264.7 Murine Macrophage Cell Line Challenged with Si/SiO2 Quantum Dots
Source: Materials (Basel). 2023 Jul 19;16(14):5083. doi: 10.3390/ma16145083 (PMC10385521; doi:10.3390/ma16145083)
Supplement: Supplementary file 1 [file materials-16-05083-s001.zip › Table S1.xlsx]

## Sheet: 23-plex cytokine
		WHOLE-CELL LYSATES												WHOLE-CELL LYSATES
		6 h			12 h			24 h						6 h		12 h		24 h
		control	5 μg/ml Si/SiO2 QDs	15 μg/ml Si/SiO2 QDs	control	5 μg/ml Si/SiO2 QDs	15 μg/ml Si/SiO2 QDs	control	5 μg/ml Si/SiO2 QDs	15 μg/ml Si/SiO2 QDs				5 μg/ml Si/SiO2 QDs	15 μg/ml Si/SiO2 QDs	5 μg/ml Si/SiO2 QDs	15 μg/ml Si/SiO2 QDs	5 μg/ml Si/SiO2 QDs	15 μg/ml Si/SiO2 QDs
Cytokines pg/mL±SD (t-test p value)	IL-1α	2.7±0.1	5.9±0.1 (p = 0.00001)	7.8±0.3 (p = 0.00056)	3±0.1	3.9±0.2 (p = 0.00279)	5.1±0.1 (p = 0.00006)	3.4±0.1	14.7±0.3 (p = 0.00009)	21.3±0.7 (p = 0.00045)		Fold change relative to control	IL-1α	2.2	2.9	1.3	1.7	4.3	6.2
	IL-1β	0.9±0	1.8±0.1 (p = 0.00085)	5.7±0.1 (p = 0.00014)	1.1±0	1.9±0.1 (p = 0.00051)	6.8±0.2 (p = 0.00022)	1.9±0	12.2±0.4 (p = 0.00047)	16.5±0.4 (p = 0.0002)			IL-1β	2	6.4	1.7	6.2	6.4	8.7
	IL-2	1.4±0	6.2±0.2 (p = 0.02943)	8.3±0.2 (p = 0.04256)	0.8±0	2.7±0.1 (p = 0.00078)	3±0.1 (p = 0.00052)	1.4±0	9.7±0.2 (p = 0.00966)	11.1±0.3 (p = 0.01709)			IL-2	4.4	5.9	3.3	3.7	6.9	7.9
	IL-3	1.5±0	4±0.1 (p = 0.00056)	4.7±0.1 (p = 0.00039)	1.2±0.1	2.4±0.1 (p = 0.00002)	2.6±0.1 (p = 0.00022)	2.2±0.1	7.2±0.3 (p = 0.00042)	7.6±0.2 (p = 0.00018)			IL-3	2.6	3	2	2.2	3.2	3.4
	IL-4	0.8±0	1.7±0.1 (p = 0.00035)	2.2±0.1 (p = 0.00018)	1±0	1.5±0.1 (p = 0.00181)	1.6±0.1 (p = 0.00121)	1.2±0	2.7±0.1 (p = 0.00002)	2.8±0.1 (p = 0.00034)			IL-4	2.2	2.8	1.5	1.6	2.2	2.3
	IL-5	5.7±0.2	7.9±0.2 (p = 0.00033)	9.6±0.4 (p = 0.00023)	4.8±0.2	6.5±0.2 (p = 0.00112)	7.6±0.3 (p = 0.00024)	5.6±0.2	13.3±0.3 (p = 0.00003)	13.7±0.4 (p = 0.00007)			IL-5	1.4	1.7	1.4	1.6	2.4	2.4
	IL-6	1.9±0.2	403.9±13.7 (p = 0.00038)	486.4±15.3 (p = 0.00033)	2±0.1	624.8±17.6 (p = 0.00027)	741.8±19.7 (p = 0.00024)	2.9±0.1	7662±161.5 (p = 0.00015)	7694±166.4 (p = 0.00016)			IL-6	209.3	252	312.4	370.9	2660.4	2671.5
	IL-9	6.3±0.2	16.1±0.5 (p = 0.0003)	16.5±0.7 (p = 0.00085)	9.5±0.3	11.4±0.3 (p = 0.00193)	13.3±0.4 (p = 0.00016)	12.2±0.3	22.6±0.6 (p = 0.00018)	22.3±0.9 (p = 0.0012)			IL-9	2.5	2.6	1.2	1.4	1.9	1.8
	IL-10	20.4±0.8	39.7±1.3 (p = 0.00016)	47.4±1.3 (p = 0.00004)	24.3±1	30.4±0.6 (p = 0.00196)	33.2±1.3 (p = 0.00106)	25.5±0.7	54.9±1.2 (p = 0.00003)	59.1±1.8 (p = 0.00023)			IL-10	1.9	2.3	1.3	1.4	2.2	2.3
	IL-12 (p40)	62.7±1.8	207.7±6.2 (p = 0.00025)	281.2±7.8 (p = 0.00023)	21±0.8	66.3±2.5 (p = 0.00041)	86.4±2.1 (p = 0.00008)	30.5±0.8	604.8±11.5 (p = 0.00012)	855.7±29.5 (p = 0.00042)			IL-12 (p40)	3.3	4.5	3.2	4.1	19.8	28
	IL-12 (p70)	42.9±1.1	72.3±2.7 (p = 0.00079)	75.5±2.3 (p = 0.00023)	29±1.2	60.5±2.1 (p = 0.00014)	63.8±2.1 (p = 0.0001)	52.6±1.1	93.6±2.7 (p = 0.00033)	97.6±2.8 (p = 0.00032)			IL-12 (p70)	1.7	1.8	2.1	2.2	1.8	1.9
	IL-13	11.3±0.5	72.5±1.9 (p = 0.00016)	87.6±2.4 (p = 0.0002)	11±0.3	45.5±1.5 (p = 0.00037)	47.9±1.7 (p = 0.00046)	27.5±0.8	121.3±4 (p = 0.00038)	139.6±5 (p = 0.00048)			IL-13	6.4	7.8	4.1	4.4	4.4	5.1
	IL-17A	2±0.1	5.2±0.1 (p = 0.0001)	6.9±0.2 (p = 0.00012)	1.5±0	3.7±0.2 (p = 0.00088)	3.9±0.1 (p = 0.0001)	2.7±0.1	9.4±0.2 (p = 0.00006)	10.7±0.4 (p = 0.00028)			IL-17A	2.7	3.5	2.4	2.6	3.5	4
	Eotaxin	12.5±0.5	21.5±0.8 (p = 0.00021)	23.9±0.9 (p = 0.00026)	11±0.4	18.6±0.6 (p = 0.00013)	20.9±0.5 (p = 0.00003)	18.2±0.6	39.1±0.8 (p = 0.00001)	39.1±1.2 (p = 0.00018)			Eotaxin	1.7	1.9	1.7	1.9	2.2	2.2
	G-CSF	6±0.2	168.9±3.7 (p = 0.00016)	312.2±7.5 (p = 0.0002)	6±0.1	91±2.1 (p = 0.00019)	302.9±9.8 (p = 0.00036)	10.8±0.5	4163.9±104.9 (p = 0.00021)	178062.3±5687.8 (p = 0.00034)			G-CSF	28.1	52	15.2	50.5	385.2	16472
	GM-CSF	15±0.6	45.7±1.4 (p = 0.00013)	62.2±1.9 (p = 0.00023)	12±0.4	25.2±0.5 (p = 0.00001)	26±1.1 (p = 0.00073)	19.9±0.4	79±1.6 (p = 0.0001)	296.5±7 (p = 0.00021)			GM-CSF	3	4.1	2.1	2.2	4	14.9
	IFN-γ	4.8±0.2	9.3±0.3 (p = 0.00009)	9.1±0.4 (p = 0.00066)	6.8±0.1	7.1±0.2 (p = 0.10366)	7.1±0.3 (p = 0.2828)	6±0.2	13.7±0.5 (p = 0.00067)	16±0.4 (p = 0.00005)			IFN-γ	1.9	1.9	1	1	2.3	2.7
	KC	2.4±0.1	8.9±0.2 (p = 0.00009)	10.8±0.5 (p = 0.00087)	1.3±0	5.1±0.2 (p = 0.0002)	5.1±0.2 (p = 0.00016)	3.8±0.1	15.2±0.4 (p = 0.00013)	17.4±0.5 (p = 0.00015)			KC	3.7	4.5	4.1	4.1	4	4.5
	MCP-1 (MCAF)	2173.8±54.1	4954.1±154.2 (p = 0.00032)	3020.7±111.6 (p = 0.00154)	2651.2±85	5651±113 (p = 0.00001)	6834.8±163.3 (p = 0.00004)	5426.7±194.6	OOR >	OOR >			MCP-1 (MCAF)	2.3	1.4	2.1	2.6	N/A	N/A
	MIP-1α	1445.6±56.2	2247.6±51.7 (p = 0.00006)	1500.3±52.9 (p = 0.28741)	1521±47.6	1534.6±63.7 (p = 0.78358)	3655.4±93.4 (p = 0.00005)	1267.4±42.5	4003.7±154.2 (p = 0.0005)	4730.1±149.4 (p = 0.00026)			MIP-1α	1.6	1	1	2.4	3.2	3.7
	MIP-1β	3619.5±82.2	5187.9±123.2 (p = 0.00014)	OOR >	76895±2498.4	OOR >	OOR >	80845.2±3163.4	OOR >	OOR >			MIP-1β	1.4	N/A	N/A	N/A	N/A	N/A
	RANTES	14.7±0.4	2631.9±84.3 (p = 0.00035)	496.6±17.8 (p = 0.00045)	13±0.3	298.9±8.4 (p = 0.00028)	219.4±8.2 (p = 0.00052)	21.1±0.5	189564.4±3714.1 (p = 0.00013)	68135.3±2110.7 (p = 0.00032)			RANTES	178.6	33.7	23	16.9	8967.1	3223.1
	TNF-α	26.6±1.1	181.9±5.7 (p = 0.00029)	524.3±17.2 (p = 0.00038)	5±0.2	151.6±6.3 (p = 0.00061)	618.4±14.2 (p = 0.00018)	37.6±1	480.6±10.8 (p = 0.00018)	6472.4±258.9 (p = 0.00054)			TNF-α	6.8	19.7	30.3	123.7	12.8	172.1
		OOR> = Out of Range Above
		CELL CULTURE MEDIA												CELL CULTURE MEDIA
		6 h			12 h			24 h						6 h		12 h		24 h
		control	5 μg/ml Si/SiO2 QDs	15 μg/ml Si/SiO2 QDs	control	5 μg/ml Si/SiO2 QDs	15 μg/ml Si/SiO2 QDs	control	5 μg/ml Si/SiO2 QDs	15 μg/ml Si/SiO2 QDs				5 μg/ml Si/SiO2 QDs	15 μg/ml Si/SiO2 QDs	5 μg/ml Si/SiO2 QDs	15 μg/ml Si/SiO2 QDs	5 μg/ml Si/SiO2 QDs	15 μg/ml Si/SiO2 QDs
Cytokines pg/mL±SD (t-test p value)	IL-1α	7.8±0.6	8.7±0.4 (p = 0.088)	6.7±0.5 (p = 0.088)	10.9±0.7	13.1±0.6 (p = 0.016)	47.9±2.3 (p = 0.001)	11.3±0.7	15.4±1.1 (p = 0.009)	16±0.8 (p = 0.002)		Fold change relative to control	IL-1α	1.1	0.9	1.2	4.4	1.4	1.4
	IL-1β	7.1±0.4	8.7±0.4 (p = 0.013)	5.7±0.3 (p = 0.013)	13±0.6	15.9±1.3 (p = 0.042)	46.3±2.9 (p = 0.002)	11.4±0.5	12±0.7 (p = 0.29)	12.2±0.6 (p = 0.165)			IL-1β	1.2	0.8	1.2	3.6	1.1	1.1
	IL-2	4.4±0.2	3.2±0.2 (p = 0.007)	7±0.5 (p = 0.007)	11±0.9	12.8±0.9 (p = 0.076)	13.8±0.9 (p = 0.018)	6±0.3	4.4±0.2 (p = 0.002)	4.8±0.3 (p = 0.008)			IL-2	0.7	1.6	1.2	1.3	0.7	0.8
	IL-3	3.6±0.3	3.3±0.2 (p = 0.01)	4.8±0.3 (p = 0.01)	8±0.4	10±0.8 (p = 0.031)	11.1±0.9 (p = 0.012)	4.8±0.2	4±0.2 (p = 0.012)	4.2±0.2 (p = 0.032)			IL-3	0.9	1.3	1.3	1.4	0.8	0.9
	IL-4	1.8±0.1	1.8±0.1 (p = 0.002)	2.7±0.2 (p = 0.002)	2.1±0.1	3.4±0.2 (p = 0.002)	3.8±0.2 (p = 0.001)	2.2±0.1	1.9±0.1 (p = 0.018)	1.9±0.1 (p = 0.018)			IL-4	1	1.5	1.6	1.8	0.8	0.8
	IL-5	8.4±0.6	6.5±0.4 (p = 0.055)	9.6±0.5 (p = 0.055)	13.5±0.8	14.9±0.6 (p = 0.087)	15.4±1.4 (p = 0.119)	10.1±0.7	9.4±0.6 (p = 0.24)	9.6±0.6 (p = 0.409)			IL-5	0.8	1.1	1.1	1.1	0.9	1
	IL-6	137.6±8.9	106.1±4.8 (p = 0.002)	58.6±3.2 (p = 0.002)	712.5±46.6	769.8±48 (p = 0.212)	772.5±59.6 (p = 0.246)	744.2±54.5	767.4±36.1 (p = 0.576)	764.4±56.3 (p = 0.678)			IL-6	0.8	0.4	1.1	1.1	1	1
	IL-9	15.9±1	14.6±0.7 (p = 0.006)	23.4±1.7 (p = 0.006)	23.1±1.3	26.5±1.8 (p = 0.066)	26.7±2 (p = 0.072)	17.8±1.1	15.6±1 (p = 0.055)	16.5±0.8 (p = 0.151)			IL-9	0.9	1.5	1.1	1.2	0.9	0.9
	IL-10	34.3±2.2	29.6±1.7 (p = 0.001)	55.6±2.9 (p = 0.001)	39±2	77.2±4.7 (p = 0.002)	94.4±4.4 (p = 0)	41.9±2.2	34.3±1.9 (p = 0.011)	34.3±2.1 (p = 0.013)			IL-10	0.9	1.6	2	2.4	0.8	0.8
	IL-12 (p40)	109±7.4	95.2±6 (p = 0.031)	128±6.8 (p = 0.031)	281±21.6	364.8±22.2 (p = 0.009)	503.4±24.6 (p = 0)	155.9±8.9	122.9±5.8 (p = 0.009)	125.5±6.3 (p = 0.011)			IL-12 (p40)	0.9	1.2	1.3	1.8	0.8	0.8
	IL-12 (p70)	61.6±3.2	56±2.5 (p = 0.003)	110.2±7.4 (p = 0.003)	55±2.9	115.9±5.1 (p = 0)	134.7±6.7 (p = 0.001)	83.7±5.9	67.6±5.3 (p = 0.025)	66±5.1 (p = 0.018)			IL-12 (p70)	0.9	1.8	2.1	2.4	0.8	0.8
	IL-13	69.2±5	62.2±3.4 (p = 0.163)	75.7±4.3 (p = 0.163)	184±14.9	165.2±7.2 (p = 0.147)	174.5±12.3 (p = 0.445)	81.9±5.9	79.2±5.9 (p = 0.616)	78.8±4.1 (p = 0.513)			IL-13	0.9	1.1	0.9	0.9	1	1
	IL-17A	4.7±0.4	4.2±0.3 (p = 0.007)	6.5±0.5 (p = 0.007)	12±0.9	13±0.9 (p = 0.234)	14±0.9 (p = 0.054)	6.4±0.4	5.7±0.2 (p = 0.075)	5.5±0.2 (p = 0.048)			IL-17A	0.9	1.4	1.1	1.2	0.9	0.9
	Eotaxin	28.2±1.7	25.5±1.3 (p = 0)	52.2±2.5 (p = 0)	48±2.9	49.2±2.6 (p = 0.639)	50.3±2.5 (p = 0.359)	34.4±2.7	29.1±1.8 (p = 0.051)	30.3±2 (p = 0.105)			Eotaxin	0.9	1.9	1	1	0.8	0.9
	G-CSF	157.4±10.9	419±26.5 (p = 0.001)	1091.3±62.5 (p = 0.001)	2317.7±149.4	6906.7±289.5 (p = 0)	14626.5±987.6 (p = 0.002)	2285.1±108.6	7797.2±435.4 (p = 0.001)	77647.7±4267.9 (p = 0.001)			G-CSF	2.7	6.9	3	6.3	3.4	34
	GM-CSF	31.9±2.2	32.5±2.3 (p = 0.037)	38.1±2.6 (p = 0.037)	213.2±16.4	318.7±19.6 (p = 0.002)	345.6±22.3 (p = 0.002)	43.6±2.3	44.1±2.7 (p = 0.85)	44.1±3.3 (p = 0.864)			GM-CSF	1	1.2	1.5	1.6	1	1
	IFN-γ	8.4±0.5	7.4±0.6 (p = 0.004)	13.9±1 (p = 0.004)	19±1	20.1±1.3 (p = 0.318)	20.9±1.6 (p = 0.171)	11.1±0.6	10.2±0.8 (p = 0.197)	10.5±0.7 (p = 0.339)			IFN-γ	0.9	1.7	1.1	1.1	0.9	0.9
	KC	7.5±0.5	6.8±0.4 (p = 0.063)	8.7±0.6 (p = 0.063)	21±1.4	23.7±1.6 (p = 0.093)	25.2±1.6 (p = 0.027)	9.4±0.5	8.5±0.4 (p = 0.081)	8.7±0.4 (p = 0.111)			KC	0.9	1.1	1.1	1.2	0.9	0.9
	MCP-1 (MCAF)	OOR >	OOR >	OOR >	OOR >	OOR >	OOR >	OOR >	OOR >	OOR >			MCP-1 (MCAF)	N/A	N/A	N/A	N/A	N/A	N/A
	MIP-1α	3170.2±237.5	2581.5±124.5 (p = 0.334)	3396.5±265.4 (p = 0.334)	6125.8±435.1	6781.6±355.3 (p = 0.116)	5653.3±412.1 (p = 0.244)	3762±301.4	4380.3±212.3 (p = 0.05)	4129±224.1 (p = 0.172)			MIP-1α	0.8	1.1	1.1	0.9	1.2	1.1
	MIP-1β	OOR >	OOR >	OOR >	OOR >	OOR >	OOR >	OOR >	OOR >	OOR >			MIP-1β	N/A	N/A	N/A	N/A	N/A	N/A
	RANTES	64±4.2	48.5±3.4 (p = 0.058)	72.1±3.2 (p = 0.058)	151±7.2	187±11.7 (p = 0.016)	185±8.2 (p = 0.006)	195.4±13	118.7±5 (p = 0.004)	118.5±8.2 (p = 0.002)			RANTES	0.8	1.1	1.2	1.2	0.6	0.6
	TNF-α	89.3±6.1	539.5±31.6 (p = 0.002)	2260.3±153.6 (p = 0.002)	1124±86.6	5281.5±377.6 (p = 0.002)	67847.9±4167.6 (p = 0.001)	1198.9±57.7	5352.9±351.4 (p = 0.002)	5351.5±259.8 (p = 0.001)			TNF-α	6	25.3	4.7	60.4	4.5	4.5
		OOR> = Out of Range Above
